# Supplementary material for: Congener-Specific Dietary Exposure and Predicted Organ-Specific Toxicity of Halogenated PAHs in Populations Living near a Coking Industrial Area
Source: J Xenobiot. 2026 May 5;16(3):79. doi: 10.3390/jox16030079 (PMC13214609; doi:10.3390/jox16030079)
Supplement: Supplementary file 1 [file jox-16-00079-s001.zip]

Archive with 1 entries (1 files):
- jox-4232593-supplementary.pdf
